# Supplementary material for: Chitosan Surface-Modified PLGA Nanoparticles Loaded with Cranberry Powder Extract as a Potential Oral Delivery Platform for Targeting Colon Cancer Cells
Source: Pharmaceutics. 2023 Feb 10;15(2):606. doi: 10.3390/pharmaceutics15020606 (PMC9964659; doi:10.3390/pharmaceutics15020606)
Supplement: Supplementary file 1 [file pharmaceutics-15-00606-s001.zip]

Archive with 1 entries (1 files):
- pharmaceutics-2159109-supplementary.pdf
